# Supplementary material for: Single-Cell Phenotypic Analysis and Digital Molecular Detection Linkable by a Hydrogel Bead-Based Platform
Source: ACS Appl Bio Mater. 2021 Feb 12;4(3):2664–74. doi: 10.1021/acsabm.0c01615 (PMC7976597; doi:10.1021/acsabm.0c01615)
Supplement: Supplementary file 1 — mt0c01615_si_001.zip [file mt0c01615_si_001.zip]

Archive with 5 entries (5 files):
- MATLAB and Python scripts/celldist_python.txt
- MATLAB and Python scripts/gdLAMP_calc_MATLAB.txt
- MATLAB and Python scripts/gdPCR_calc_MATLAB.txt
- MATLAB and Python scripts/phenotype_calc_MATLAB.txt
- MATLAB and Python scripts/thermostability_calc_MATLAB.txt
