# Supplementary material for: Single-Cell Phenotypic Analysis and Digital Molecular Detection Linkable by a Hydrogel Bead-Based Platform
Source: ACS Appl Bio Mater. 2021 Feb 12;4(3):2664–74. doi: 10.1021/acsabm.0c01615 (PMC7976597; doi:10.1021/acsabm.0c01615)
Supplement: Supplementary file 1 — mt0c01615_si_001.zip [file mt0c01615_si_001.zip › MATLAB and Python scripts/celldist_python.txt]

#!/usr/bin/env python
# coding: utf-8

# In[1]:


import numpy as np
import math
import random
import matplotlib.pyplot as plt
from scipy.special import factorial


# In[2]:


def counts(inputmatrix):
    outputarray = []
    for i in range(len(inputmatrix)):
        for j in range(len(inputmatrix[0])):
            outputarray.append(inputmatrix[i][j])
    return outputarray

def exp_av(inputmatrix,num_exp):
    outputarray = []
    numbins = np.zeros(len(inputmatrix[0]))
    for i in range(num_exp):
        numbins = numbins + inputmatrix[i]
    print(numbins)
    return numbins/num_exp
        


# In[3]:


# run monte-carlo exp 
num_exp = 1
counts0 = []
counts1 = []
for iter in range(num_exp):
    # Generate dataset for initial random distribution
    samplesize = 500
    datasetx = np.random.uniform(0,5000,samplesize) # unit is um to simulate the luerlock dimension
    datasety = np.random.uniform(0,4000,samplesize) 
    datasetxf = []
    datasetyf = []
    datasetxy = [datasetx,datasety]
    countbins0 = np.zeros((25,20))
    countbins1 = np.zeros((25,20))
    a_cen = 500*9.8 # xx g centrifugation
    tspan = 5*60 # 5 min centrifugation
    F_drag = 5.7*10**(-14) # calculated by stoke's equation, in [N]
    m_cell = 1100 * 4/3 * math.pi * (1*10**(-6))**3 # mass of a cell particle in kg
    for i in range(samplesize):
        x0 = datasetx[i]
        y0 = datasety[i]
        [bin0x,bin0y] = [math.floor(x0/200),math.floor(y0/200)]
        countbins0[bin0x][bin0y] = countbins0[bin0x][bin0y]+1    
        x1 = x0 - (0.5* a_cen / 2**(0.5) * tspan**2)*10**(-6) # final x position considering centrifugal acc. in x direction
        if x1 < 0:
            x1 = 0
        elif x1 >= 200*25:
                x1 = 4999
        y1 = y0 + (0.5* (a_cen / 2**(0.5) - F_drag/m_cell) * tspan**2)*10**(-6) # final y position considering centrifugal acc. in y direction and drag force    
        if y1 < 0:
            y1 = 0  
        elif y1 >= 200*20:
                y1 = 3999
        datasetxf.append(x1)
        datasetyf.append(y1)
        [bin1x,bin1y] = [math.floor(x1/200),math.floor(y1/200)]
        countbins1[bin1x][bin1y] = countbins1[bin1x][bin1y]+1 
    (n0, bins_0, patches_0) = plt.hist(counts(countbins0), bins=(0,1,2,3,4,5,6,7,8,9,10))
    (n1, bins_1, patches_1) = plt.hist(counts(countbins1), bins=(0,1,2,3,4,5,6,7,8,9,10))
    counts0.append(n0)
    counts1.append(n1)


# In[4]:


exp_0 = exp_av(counts0,num_exp)
exp_1 = exp_av(counts1,num_exp)


# In[5]:


mu = samplesize/(25*20)
occ = np.arange(0, 9.1, 0.1) 
d = np.exp(-mu)*np.power(mu, occ)/factorial(occ)
plt.rc('font', size=12)   
plt.scatter([0,1,2,3,4,5,6,7,8,9],exp_0/sum(exp_0),s=25,label='Initial distribution')
plt.scatter([0,1,2,3,4,5,6,7,8,9],exp_1/sum(exp_1),s=25,label='After centrifugation')
s
plt.xlim(-0.5,6.5)
plt.xlabel('Cells per Compartment')
plt.ylim(0,0.5)
plt.ylabel('Occurence Frequency')
plt.legend(loc='upper right',frameon=False)
plt.savefig('500g.jpeg', format='jpeg',quality=95)


# In[6]:


plt.scatter(datasetx,datasety,color='green',s=3)
plt.yticks([0,1000,2000,3000,4000])
for com in range(21):
    ycom = 200*com
    plt.hlines(ycom, 0, 5000, colors='grey', linestyles='dashed',linewidth=1)
for com in range(26):
    xcom = 200*com
    plt.vlines(xcom, 0, 4000, colors='grey', linestyles='dashed',linewidth=1)
plt.savefig('InitialDist.jpeg', format='jpeg',quality=95)


# In[7]:


plt.scatter(datasetxf,datasetyf,color='green',s=3)
plt.yticks([0,1000,2000,3000,4000])
for com in range(21):
    ycom = 200*com
    plt.hlines(ycom, 0, 5000, colors='grey', linestyles='dashed',linewidth=1)
for com in range(26):
    xcom = 200*com
    plt.vlines(xcom, 0, 4000, colors='grey', linestyles='dashed',linewidth=1)
plt.savefig('FinalDist.jpeg', format='jpeg',quality=95)


# In[ ]:
