# Supplementary material for: Single-Cell Phenotypic Analysis and Digital Molecular Detection Linkable by a Hydrogel Bead-Based Platform
Source: ACS Appl Bio Mater. 2021 Feb 12;4(3):2664–74. doi: 10.1021/acsabm.0c01615 (PMC7976597; doi:10.1021/acsabm.0c01615)
Supplement: Supplementary file 1 — mt0c01615_si_001.zip [file mt0c01615_si_001.zip › MATLAB and Python scripts/gdLAMP_calc_MATLAB.txt]

clear
clc

% Input in this section
% Output image displaying identified positive and all cirlces
% Output empty fraction E
img = imread('image.tif');
Setting_all = [0.05 0.875]; % 1st term sets edge threshold, 2nd sets sensitivity
Setting_pos = [0.025 0.8]; % Same
Setting_size = [7 17];

% Get number of all droplets
gray_img = rgb2gray(img);
gray_img = imadjust(gray_img);
bw_img = im2bw(gray_img,0.19);
pix2micron = 366.7/47;
[centers_all,radii_all] = imfindcircles(bw_img,Setting_size,'EdgeThreshold',Setting_all(1),'Sensitivity',Setting_all(2));

% Get number of positive droplets
gray_img = rgb2gray(img);
gray_img = imadjust(gray_img);
bw_img = im2bw(gray_img,0.4);
imgneg = imcomplement(bw_img);
[centers_p,radii_p] = imfindcircles(imgneg,Setting_size,'ObjectPolarity','dark','EdgeThreshold',Setting_pos(1),'Sensitivity',Setting_pos(2));

%Showing positive and negative counts
imshow(gray_img)
h = viscircles(centers_all,radii_all);
figure(2)
imshow(gray_img)
h = viscircles(centers_p,radii_p,'EdgeColor','b');

% Poisson Calculations
diameter_all = 2*radii_all*pix2micron;
diameter_p = 2*radii_p*pix2micron;
diameter_av = mean(diameter_p);
numdrop = size(radii_all,1) ;
%diameter_av = 150;
voldrop = 4/3*pi*(diameter_av/2)^3*10^(-9); %in microliters
E = 1 - size(radii_p,1)/numdrop
