# Supplementary material for: Single-Cell Phenotypic Analysis and Digital Molecular Detection Linkable by a Hydrogel Bead-Based Platform
Source: ACS Appl Bio Mater. 2021 Feb 12;4(3):2664–74. doi: 10.1021/acsabm.0c01615 (PMC7976597; doi:10.1021/acsabm.0c01615)
Supplement: Supplementary file 1 — mt0c01615_si_001.zip [file mt0c01615_si_001.zip › MATLAB and Python scripts/phenotype_calc_MATLAB.txt]

clear
clc
close all
% Input in this section
% Output figure 1 displays all the circles identified in referecence.
% Output figure 2 diplays positive and negative circles identified.
% Output figure 3 displays histogram of the mean intensity array with gaussian fitting. 
% Output sugggested threshold 'Tsuggested' based on Gaussain fitting.
% Output means and compositions for the two Gaussian fitted peaks, bright
% fraction based on user-given threshold, and total circles counted.
A = imread('image_TXR_channel.tif');
Ref = imread('image_FITC_channel.tif');

Agray=A(:,:,1);% Get the data array for red and store as a grayscale image
Ref_gray = Ref(:,:,2);% Get the data array for green and store as reference grayscale image
Refadj = imadjust(Ref_gray);

Agray = double(Agray);
T = 0.2; % Adjust this threshold to read all the droplets or beads
IntensityThresh =1.64; % Set threshold for distinguishing positive and negative gelbeads
Abw = imbinarize(Agray,T);
Ref_bw = imbinarize(Ref_gray,T);
PosArray = [];PosCenters = [];PosRadii = [];
NegArray = [];NegCenters = [];NegRadii = [];
[picy,picx] = size(Agray);
Setting_all= [0.02 0.95];% 1st term sets edge threshold, 2nd sets sensitivity
Setting_size = [35 80]; % Adjust size range, in pixel unit, of considered droplets 
pix2micron = 0.2*366.7/47;
[centers,radii] = imfindcircles(Ref_bw,Setting_size,'EdgeThreshold',Setting_all(1),'Sensitivity',Setting_all(2));
[centers,radii] = RemoveOverLap(centers,radii,5,3);
% RemoveOverLap.m and snip.m was obtained online from 'https://www.mathworks.com/matlabcentral/fileexchange/42370-circles-overlap-remover' 
[num,wedoncare] = size(radii);
radii = radii(1:num);
centers = centers(1:num,:);
intensityarray = [];
Ref_gray = double(Ref_gray);
Anorm = Agray./Ref_gray; % Normalized image data

% The following for loop calculate the normalized intensity for each identified
% circle in the reference image. It stores the mean droplet intensities for bright circles as
% PosArray, and those for dark cirlces as NegArray
for j = 1:num
    r = radii(j);
    mask = zeros(1040,1392);
    if r > 10 % Eliminate droplets/beads too small
        dropcenx = centers(j,1); dropceny = centers(j,2);
        xlim = [round(dropcenx-r),round(dropcenx+r)];
        for m = 1:picx
            if m > xlim(1) && m < xlim(2)
                ylim = [round(dropceny-sqrt(r^2-(m-dropcenx)^2)) round(dropceny+sqrt(r^2-(m-dropcenx)^2))];
                for n = 1:picy
                    if n > ylim(1) && n < ylim(2)
                        mask(n,m) = 1;
                    end
                end
            end
        end
         Amasked = mask.*Anorm;
         Amaskedarray = nonzeros(Amasked);
         dropint = mean(Amaskedarray(~isnan(Amaskedarray)));
         intensityarray = [intensityarray dropint];
         if dropint > IntensityThresh
             PosArray = [PosArray,dropint];
             PosCenters = [PosCenters;centers(j,:)];
             PosRadii = [PosRadii r];
         else
             NegArray = [NegArray,dropint];
             NegCenters = [NegCenters;centers(j,:)];
             NegRadii = [NegRadii r];
         end
    end
end
Bright = size(PosArray)/(size(PosArray)+size(NegArray));

figure(1)
imshow(Ref)
viscircles(centers,radii);

figure(2)
imshow(A)
viscircles(PosCenters,PosRadii);hold all;
viscircles(NegCenters,NegRadii,'Color','b');

figure(3)
h=histogram(intensityarray,'normalization','probability');
h.BinEdges = (1:2);
h.NumBins = 16;
hold on
GMModel = fitgmdist(intensityarray',2,'Replicates',100);
Tsuggested = (GMModel.mu(1)+GMModel.mu(2))*0.5
Output = [GMModel.mu(1);GMModel.mu(2);GMModel.ComponentProportion(1);GMModel.ComponentProportion(2);Bright;num]
xspan = 1:0.01:2; xlower = xspan-0.01;xupper = xspan+0.01;
yfit1 = 0.5*0.02*(pdf('Normal',xupper,GMModel.mu(1),GMModel.Sigma(:,:,1)) + pdf('Normal',xlower,GMModel.mu(1),GMModel.Sigma(:,:,1)));
yfit2 = 0.5*0.02*(pdf('Normal',xupper,GMModel.mu(2),GMModel.Sigma(:,:,2)) + pdf('Normal',xlower,GMModel.mu(2),GMModel.Sigma(:,:,2)));
plot(xspan,yfit1,'r');plot(xspan,yfit2,'b');
