# Supplementary material for: Single-Cell Phenotypic Analysis and Digital Molecular Detection Linkable by a Hydrogel Bead-Based Platform
Source: ACS Appl Bio Mater. 2021 Feb 12;4(3):2664–74. doi: 10.1021/acsabm.0c01615 (PMC7976597; doi:10.1021/acsabm.0c01615)
Supplement: Supplementary file 1 — mt0c01615_si_001.zip [file mt0c01615_si_001.zip › MATLAB and Python scripts/thermostability_calc_MATLAB.txt]

close all
clear
clc

% Input in this section

img = imread('image.tif');
Setting_all = [0.15 0.86]; % 1st term sets edge threshold, 2nd sets sensitivity
Setting_size_1 = [7 18]; % pixel of considered droplets  

% Output the circles counted and the array 'diameter_all' can be copied to
% Excel/Igor/OriginLab for further analysis
gray_img = rgb2gray(img);
gray_img = imadjust(gray_img);
pix2micron = 366.7/47;
% RemoveOverLap.m and snip.m was obtained online from 'https://www.mathworks.com/matlabcentral/fileexchange/42370-circles-overlap-remover' 
[centers_all,radii_all] = imfindcircles(gray_img,Setting_size_1,'EdgeThreshold',Setting_all(1),'Sensitivity',Setting_all(2));
[centers_all,radii_all] = RemoveOverLap(centers_all,radii_all,8,2);
figure(1)
imshow(gray_img)
h = viscircles(centers_all,radii_all);
diameter_all = 2*radii_all*pix2micron;
